# Supplementary material for: Prevalence and Characteristics of Thyroid Abnormalities and Its Association with Anemia in ASIR Region of Saudi Arabia: A Cross-Sectional Study
Source: Clin Pract. 2021 Aug 6;11(3):494–504. doi: 10.3390/clinpract11030065 (PMC8395449; doi:10.3390/clinpract11030065)
Supplement: Supplementary file 1 [file clinpract-11-00065-s001.zip]

Archive with 1 entries (1 files):
- clinpract-1255364-supplementary.pdf
